# Supplementary material for: Mitochondrial DNA Haplogroup Related to the Prevalence of Helicobacter pylori
Source: Cells. 2021 Sep 19;10(9):2482. doi: 10.3390/cells10092482 (PMC8469812; doi:10.3390/cells10092482)
Supplement: Supplementary file 1 [file cells-10-02482-s001.zip]

Archive with 3 entries (3 files):
- Table S1_Cells_0913.xlsx
- Table S2_Cells_0913.xlsx
- Table S3_Cells_0913.xlsx
