# Supplementary material for: Mitochondrial DNA Haplogroup Related to the Prevalence of Helicobacter pylori
Source: Cells. 2021 Sep 19;10(9):2482. doi: 10.3390/cells10092482 (PMC8469812; doi:10.3390/cells10092482)
Supplement: Supplementary file 1 [file cells-10-02482-s001.zip › Table S3_Cells_0913.xlsx]

## Sheet: Sheet1
Table S3. The summary of mtDNA mutations detected at stomachs
Subject No.	Biopsy site	No. mutations	Position	Locus	Major haplotype	Mutations	Heteroplasmy (%)	Effect
1	Antrum	2	12668	ND5	A	G	52	Non-syn.
			13691	ND5	A	G	18	Non-syn.
2	Body	1	16129	D-loop	A	G	2	Non-coding
3	Antrum	2	1920	16S	T	C	8.16	rRNA
			16183	D-loop	C	A	13.51	Non-coding
	Body	1	14417	ND6	A	T	6.52	Non-syn.
8	Body	1	4931	ND2	C	G	4	Syn.
9	Antrum	2	16179	D-loop	A	-	13	Non-coding
			16183	D-loop	C	A	31	Non-coding
10	Antrum	1	15378	Cytb	T	C	49	Non-syn.
15	Antrum	7	4824	ND2	G	A	2	Non-syn.
			8648	ATPase6	G	A	100	Non-syn.
			10398	ND3	A	G	5	Non-syn.
			10400	ND3	C	T	5	Syn.
			16290	D-loop	T	C	8	Non-coding
			16294	D-loop	C	T	8	Non-coding
			16319	D-loop	A	G	9	Non-coding
	Body	3	4824	ND2	G	A	2	Non-syn.
			8648	ATPase6	G	A	93	Non-syn.
			8701	ATPase6	A	G	5	Non-syn.
16	Body	1	2163	16S	A	T	4	rRNA
18	Antrum	2	9207	ATPase6	A	C	7	Non-syn.
			9947	COIII	G	C	9	Syn.
20	Antrum	2	1782	16S	G	A	6	rRNA
			3447	ND1	A	T	26	Non-syn.
	Body	1	11914	ND4	G	A	4	Syn.
21	Antrum	2	956	12S	C	CC	47	rRNA
			15254	Cytb	G	A	22	Non-syn.
	Body	2	956	12S	C	CC	48	rRNA
			15254	Cytb	G	A	82	Non-syn.
22	Body	1	5774	tRNA-Cys	T	A	4	tRNA
23	Antrum	1	16317	D-loop	G	A	2	Non-coding
	Body	2	5453	ND2	A	T	5	Syn.
			13167	ND5	A	T	5	Syn.
24	Antrum	4	3778	ND1	G	A	97.14	Non-syn.
			6783	COI	A	T	10.39	Non-syn.
			10159	ND3	C	T	3.67	Non-syn.
			13528	ND5	A	T	7.41	Non-syn.
	Body	1	5059	ND2	A	T	6	Non-syn.
25	Body	1	11029	ND4	A	T	9	Syn.
27	Antrum	1	4035	ND1	A	G	100	Syn.
	Body	2	4035	ND1	A	G	100	Syn.
			15552	Cytb	A	C	5	Non-syn.
28	Antrum	4	5809	tRNA-Cys	G	A	15	tRNA
			14494	ND6	T	C	8	Syn.
			15103	Cytb	C	T	15	Syn.
			15375-15396	Cytb	GAATCACCTCCCATTCCGATAA	G	9	Non-syn.
29	Antrum	1	6261	COI	G	A	73	Non-syn.
	Body	2	6261	COI	G	A	66	Non-syn.
			15810	Cytb	C	A	9	Non-syn.
30	Antrum	1	16093	D-loop	T	C	51.06	Non-coding
	Body	2	15943	tRNA-Thr	T	AT	46.51	tRNA
			16093	D-loop	T	C	40	Non-coding
31	Antrum	1	10799	ND4	C	T	65	Syn.
	Body	1	10799	ND4	C	T	80	Syn.
33	Body	1	7296	COI	G	T	23	Non-syn.
34	Antrum	1	16189	D-loop	T	C	77	Non-coding
	Body	1	16189	D-loop	T	C	56	Non-coding
36	Antrum	2	7389	COI	T	C	27	Non-syn.
			15310	Cytb	T	C	14	Syn.
	Body	2	7389	COI	T	C	38	Non-syn.
			15310	Cytb	T	C	28	Syn.
37	Antrum	1	594	tRNA-Phe	C	CC	47	tRNA
38	Antrum	1	16183	D-loop	C	A	10	Non-coding
39	Body	1	3447	ND1	A	T	8	Non-syn.
40	Antrum	1	16094	D-loop	T	C	81	Non-coding
	Body	1	16094	D-loop	T	C	85	Non-coding
42	Antrum	3	13651	ND5	A	T	10.26	Non-syn.
			16036	D-loop	G	A	23.19	Non-coding
			16230	D-loop	A	G	20.51	Non-coding
43	Antrum	6	4140	ND1	T	C	2	Syn.
			16187	D-loop	C	T	6.45	Non-coding
			16189	D-loop	T	C	6.45	Non-coding
			16223	D-loop	T	C	5.15	Non-coding
			16266	D-loop	C	G	6.6	Non-coding
			16311	D-loop	C	T	3.12	Non-coding
